# Supplementary material for: Heterogenous Genetic, Clinical, and Imaging Features in Patients with Neuronal Intranuclear Inclusion Disease Carrying NOTCH2NLC Repeat Expansion
Source: Brain Sci. 2023 Jun 15;13(6):955. doi: 10.3390/brainsci13060955 (PMC10296744; doi:10.3390/brainsci13060955)
Supplement: Supplementary file 1 [file brainsci-13-00955-s001.zip]

Archive with 1 entries (1 files):
- brainsci-2433354-supplementary.pdf
